# Supplementary material for: The Bacterial Microbiome of the Tomato Fruit Is Highly Dependent on the Cultivation Approach and Correlates With Flavor Chemistry
Source: Front Plant Sci. 2021 Dec 24;12:775722. doi: 10.3389/fpls.2021.775722 (PMC8740158; doi:10.3389/fpls.2021.775722)
Supplement: Supplementary file 8 [file Data_Sheet_6.xlsx]

## Sheet: Bacterial orders overall
Orders 001 (ASVs rel.abund>0.01%)		Reproducibly occurring orders (based on rASVs)
Bacillales
Betaproteobacteriales		Enterobacteriales
Enterobacteriales		Bacillales
Pseudomonadales		Pseudomonadales
Sphingomonadales		Betaproteobacteriales
Lactobacillales		Sphingomonadales
Rhizobiales		Corynebacteriales
Corynebacteriales		Rhizobiales
Micrococcales		Micrococcales
Chitinophagales		Cytophagales
Cytophagales		Chitinophagales
Clostridiales		Flavobacteriales
Alteromonadales		Lactobacillales
Bacteroidales		Aeromonadales
Aeromonadales		Xanthomonadales
Flavobacteriales		Kineosporiales
Caulobacterales		Iainarchaeales
Xanthomonadales		Caulobacterales
Saccharimonadales		Candidatus_Adlerbacteria
Solirubrobacterales		Deinococcales
Nitrososphaerales		Legionellales
Rubrobacterales		Subgroup_2
Streptomycetales		Frankiales
Rickettsiales
Propionibacteriales
Iainarchaeales
Holophagales
Candidatus_Adlerbacteria
Deinococcales
Kineosporiales
Subgroup_2
Mollicutes_Incertae_Sedis
Pasteurellales
Orbales
Gaiellales
Micropepsales
Legionellales
Pseudonocardiales
Streptosporangiales
Dadabacteriales
Microtrichales
Frankiales
Sphingobacteriales
Chlamydiales
Actinomycetales
Micromonosporales
Dongiales
Oligoflexales
Leptospirales
Bifidobacteriales
Candidatus_Kaiserbacteria
Phycisphaerales
Azospirillales
Acetobacterales
Fusobacteriales
Bdellovibrionales
Solibacterales
Myxococcales
Acidobacteriales
Erysipelotrichales
Diplorickettsiales
Elsterales
Reyranellales
Selenomonadales
Beggiatoales
Gammaproteobacteria_Incertae_Sedis
Tistrellales
Coxiellales
Rhodospirillales
Glycomycetales
SJA-28
Babeliales
Pirellulales
Vibrionales
Lineage_IV
Nitrospirales
Subgroup_7

## Sheet: Reproducible and Accessory
Reproducibly occurring orders (Based on rASVs)	Accessory orders (Based on non rASVs)
Aeromonadales	Acetobacterales
Bacillales	Acidobacteriales
Betaproteobacteriales	Actinomycetales
Candidatus_Adlerbacteria	Alteromonadales
Caulobacterales	Azospirillales
Chitinophagales	Babeliales
Corynebacteriales	Bacteroidales
Cytophagales	Bdellovibrionales					Venn Diagramm:
Deinococcales	Beggiatoales						Orders 001 refers to orders present in this data set based on ASVs with rel. Abundance > 0.01%.
Enterobacteriales	Bifidobacteriales						RepOc refers to orders based on rASVs.
Flavobacteriales	Candidatus_Kaiserbacteria
Frankiales	Chlamydiales						Accessory orders include those ASVs which dont occurr in at least 3 of 5 replicates.
Iainarchaeales	Clostridiales						"Reproducible orders" include rASVs
Kineosporiales	Coxiellales
Lactobacillales	Dadabacteriales
Legionellales	Diplorickettsiales
Micrococcales	Dongiales
Pseudomonadales	Elsterales
Rhizobiales	Erysipelotrichales
Sphingomonadales	Fusobacteriales
Subgroup_2	Gaiellales
Xanthomonadales	Gammaproteobacteria_Incertae_Sedis
	Glycomycetales
	Holophagales
	Leptospirales
	Lineage_IV
	Micromonosporales
	Micropepsales
	Microtrichales
	Mollicutes_Incertae_Sedis
	Myxococcales
	Nitrososphaerales
	Nitrospirales
	Oligoflexales
	Orbales
	Pasteurellales
	Phycisphaerales
	Pirellulales
	Propionibacteriales
	Pseudonocardiales
	Reyranellales
	Rhodospirillales
	Rickettsiales
	Rubrobacterales
	Saccharimonadales
	Selenomonadales
	SJA-28
	Solibacterales
	Solirubrobacterales
	Sphingobacteriales
	Streptomycetales
	Streptosporangiales
	Subgroup_7
	Tistrellales
	Vibrionales

## Sheet: Accessory
EE 001*		H 001*								Accessory EE specific		Accessory Hydroponic specific
Betaproteobacteriales		Bacillales								Acetobacterales		Beggiatoales
Pseudomonadales		Enterobacteriales								Acidobacteriales		Coxiellales
Enterobacteriales		Pseudomonadales								Azospirillales		Dongiales
Bacillales		Betaproteobacteriales								Bdellovibrionales		Erysipelotrichales
Sphingomonadales		Lactobacillales								Bifidobacteriales		Fusobacteriales
Corynebacteriales		Rhizobiales								Elsterales		Holophagales
Rhizobiales		Corynebacteriales								Gaiellales		Leptospirales
Micrococcales		Chitinophagales								Gammaproteobacteria_Incertae_Sedis		Pasteurellales
Cytophagales		Sphingomonadales								Glycomycetales		Rhodospirillales
Lactobacillales		Micrococcales								Lineage_IV		Rubrobacterales
Clostridiales		Aeromonadales								Micropepsales		SJA-28
Alteromonadales		Clostridiales								Microtrichales
Bacteroidales		Bacteroidales								Myxococcales
Chitinophagales		Saccharimonadales								Nitrospirales
Flavobacteriales		Solirubrobacterales								Orbales
Caulobacterales		Nitrososphaerales								Pseudonocardiales
Xanthomonadales		Rubrobacterales								Selenomonadales
Aeromonadales		Xanthomonadales								Streptosporangiales
Streptomycetales		Alteromonadales								Subgroup_7
Propionibacteriales		Cytophagales								Tistrellales
Kineosporiales		Flavobacteriales								Vibrionales
Orbales		Rickettsiales
Gaiellales		Iainarchaeales								Core Hydrospecific		Core EE specific
Micropepsales		Holophagales										Kineosporiales
Nitrososphaerales		Candidatus_Adlerbacteria
Pseudonocardiales		Propionibacteriales
Streptosporangiales		Deinococcales				*EE 001 are those orders detected in soil (EE for Einheitserde, ASVs with rel. Abundance >0.01%)
Microtrichales		Subgroup_2				*H 001 are those orders detected in hydroponic cultures (ASVs with rel. Abundance >0.01%)
Deinococcales		Caulobacterales
Sphingobacteriales		Mollicutes_Incertae_Sedis
Solirubrobacterales		Pasteurellales
Subgroup_2		Legionellales
Chlamydiales		Dadabacteriales
Legionellales		Frankiales
Rickettsiales		Sphingobacteriales
Iainarchaeales		Chlamydiales
Oligoflexales		Actinomycetales
Bifidobacteriales		Micromonosporales
Azospirillales		Dongiales
Frankiales		Leptospirales
Acetobacterales		Oligoflexales
Micromonosporales		Candidatus_Kaiserbacteria
Candidatus_Adlerbacteria		Phycisphaerales
Bdellovibrionales		Fusobacteriales
Myxococcales		Solibacterales
Acidobacteriales		Erysipelotrichales
Candidatus_Kaiserbacteria		Diplorickettsiales
Elsterales		Beggiatoales
Actinomycetales		Reyranellales
Saccharimonadales		Coxiellales
Reyranellales		Rhodospirillales
Diplorickettsiales		SJA-28
Selenomonadales		Babeliales
Gammaproteobacteria_Incertae_Sedis		Pirellulales
Phycisphaerales		Streptomycetales
Tistrellales
Glycomycetales
Mollicutes_Incertae_Sedis
Vibrionales
Dadabacteriales
Pirellulales
Babeliales
Solibacterales
Lineage_IV
Nitrospirales
Subgroup_7
